# Supplementary material for: Impact of insertion sequences on convergent evolution of Shigella species
Source: PLoS Genet. 2020 Jul 9;16(7):e1008931. doi: 10.1371/journal.pgen.1008931 (PMC7373316; doi:10.1371/journal.pgen.1008931)
Supplement: S14 Table — (XLSX) [file pgen.1008931.s037.xlsx]

## Sheet: ecoli_nr_treeTips
PATRIC ID	species	ST	phylogroup	strain name	genbank accession	replicons	plasmids	genome len	year	country	host
1.07803e+06	E. coli	17	B1	Escherichia coli O45:H2 strain FWSEC0003	NJGS01000000	3	2	5680623	2005	Canada	Human, Homo sapiens
562.192	E. coli	5305	B1	Escherichia coli strain ETEC-2264	CP023349,CP023350,CP023351,CP023352	4	3	5207995	2006	Bangladesh	Human, Homo sapiens
562.391	E. coli	unknown	B1	Escherichia coli strain 503440	CP025881,CP025883,CP025882,CP025885,CP025884	5	4	5284416	2009	India	Human, Homo sapiens
562.454	E. coli	448	B1	Escherichia coli strain CRE1	CP034399,CP034396,CP034397,CP034400,CP034398	5	4	5270012	2014	Thailand	Homosapiens
1.39285e+06	E. coli	223	B1	Escherichia coli M8	CP019953,CP019954,CP019955,CP019956	4	3	5279597	2012	Switzerland	Mus musculus C57Bl/6J
2.04878e+06	E. coli	58	B1	Escherichia coli O128:H27 strain 90-9281	CP024243,CP024244	2	1	5130625	1988	Bangladesh	NA
562.395	E. coli	155	B1	Escherichia coli strain NCTC11129	LR134222	1	NA	5008027	1900/1976	NA	NA
562.395	E. coli	unknown	B1	Escherichia coli strain NCTC9054	LR134225	1	NA	4941549	1900/1952	NA	NA
562.506	E. coli	unknown	B1	Escherichia coli strain NCYU-24-74 strain not collected	CP042638,CP042639,CP042640,CP042641,CP042642,CP042643,CP042644	7	6	5340928	2017	NA	Pig, Sus scrofa domesticus
562.138	E. coli	278	B1	Escherichia coli strain M6	CP010186,CP010187,CP010188,CP010189,CP010190	5	NA	5310163	2014	NA	Mouse, Mus musculus
562.54	E. coli	5415	B1	Escherichia coli strain ECO2947	CP046259,CP046261,CP046260	3	2	5059444	2018	China	Homo sapiens
562.138	E. coli	5082	B1	Escherichia coli strain M8	CP010191,CP010192,CP010193,CP010194,CP010195	5	NA	5045582	2014	NA	Mouse, Mus musculus
562.454	E. coli	224	B1	Escherichia coli strain BR64-DEC	CP035354,CP035352,CP035353,CP035355,CP035356,CP035357,CP035358,CP035359	8	7	5030024	2015	Brazil	Human, Homo sapiens
562.113	E. coli	718	B1	Escherichia coli strain 09-00049	CP015228,CP012500	2	1	5511850	2009	United States	NA
562.138	E. coli	1706	B1	Escherichia coli strain H14	CP010177	1	NA	4735489	2014	NA	NA
562.196	E. coli	101	B1	Escherichia coli strain AR_0149	CP021535,CP021536,CP021537,CP021538	4	3	5435963	NA	NA	NA
562.362	E. coli	101	B1	Escherichia coli strain CHL5009T	CP032936,CP032937,CP032943,CP032942,CP032941,CP032940,CP032939,CP032938	8	7	5222791	2017	New Zealand	Human, Homo sapiens
562.196	E. coli	2521	B1	Escherichia coli strain E62	CP022393	1	NA	4914770	2015	China	Rat, Rattus norvegicus
562.362	E. coli	162	B1	Escherichia coli strain W2-5	CP032989,CP032991,CP032990	3	2	5064759	2015	China	NA
562.506	E. coli	162	B1	Escherichia coli strain LD91-1	CP042585,CP042586,CP042584,CP042587	4	3	5202911	2018	China	NA
562.137	E. coli	295	B1	Escherichia coli strain C5	CP010122,CP010123,CP010124	3	NA	5633965	2014	NA	Cow, Bos taurus
562.29	E. coli	156	B1	Escherichia coli strain ECCRA-119	CP029242,CP029243,CP029244,CP029245	4	3	5225188	2017	China	NA
562.391	E. coli	443	B1	Escherichia coli strain 103605	CP025920,CP025921,CP025922	3	2	5347793	2010	Gambia	Human, Homo sapiens
562.291	E. coli	443	B1	Escherichia coli strain 2014C-3307	CP027368,CP027369,CP027370	3	2	5251777	2014	NA	Human, Homo sapiens
2.04878e+06	E. coli	unknown	B1	Escherichia coli O178:H19 strain 2012C-4431	CP024289,CP024290,CP024291,CP024292	4	3	5307783	2012	NA	Human, Homo sapiens
562.287	E. coli	442	B1	Escherichia coli strain 2013C-3033	CP027323,CP027324	2	1	5553868	NA	NA	Human, Homo sapiens
562.138	E. coli	unknown	B1	Escherichia coli strain S40	CP010235	1	NA	5399183	2014	NA	NA
2.04878e+06	E. coli	4493	B1	Escherichia coli O182:H21 strain D181	CP024252,CP024249,CP024250,CP024251,CP024253	5	4	5239738	1993/1994	Jordan	NA
562.287	E. coli	13	B1	Escherichia coli strain 2014C-3741	CP027328,CP027329,CP027330	3	2	5626021	2013	NA	Human, Homo sapiens
562.291	E. coli	660	A	Escherichia coli strain 90-3040	CP027459,CP027460	2	1	5327959	NA	NA	NA
562.291	E. coli	342	A	Escherichia coli strain 86-3153	CP027597,CP027598	2	1	5417033	NA	NA	NA
562.291	E. coli	659	A	Escherichia coli strain 2014C-3011	CP027591,CP027589,CP027590,CP027592	4	3	5353744	2013	NA	Human, Homo sapiens
562.483	E. coli	7095	A	Escherichia coli strain f9610206-5e81-11e8-bf7f-3c4a9275d6c8	LR536431	1	NA	5114416	NA	NA	NA
1.35842e+06	E. coli	46	A	Escherichia coli PCN061	CP006636,CP006637,CP006638,CP006639,CP006640,CP006641,CP006642	7	6	4901825	NA	NA	NA
562.163	E. coli	1408	A	Escherichia coli strain AR_0061	CP020058,CP020059,CP020060	3	2	4734219	NA	NA	NA
562.115	E. coli	93	A	Escherichia coli strain H1827/12	CP013031	1	NA	4731493	NA	NA	Human, Homo sapiens
562.454	E. coli	93	A	Escherichia coli strain FORC_082	CP026641,CP026642,CP026643,CP026644	4	3	5145695	2017	NA	Chicken, Gallus gallus
562.29	E. coli	2223	A	Escherichia coli strain HKUOPY1	CP019961	1	NA	4774500	2013	China	Ailuropoda melanoleuca
562.362	E. coli	1684	A	Escherichia coli strain BE2-5	CP032986,CP032988,CP032987	3	2	4813331	2015	China	egret
562.539	E. coli	7131	A	Escherichia coli strain 1919D62	CP046009,CP046007,CP046008	3	2	4969394	2019	China	swine
562.291	E. coli	301	A	Escherichia coli strain 2013C-4991	CP027355,CP027356,CP027357,CP027358	4	3	5680429	2013	NA	Human, Homo sapiens
696406	E. coli	100	A	Escherichia coli UMNK88	CP002729,CP002730,CP002731,CP002732,CP002733	5	4	5506191	NA	United States	Pig, Sus scrofa
562.395	E. coli	8809	A	Escherichia coli strain L103-2	CP034843,CP034844,CP034845,CP034846,CP034847,CP034848,CP034849,CP034850,CP034851	9	8	5167646	2018	China	NA
562.224	E. coli	unknown	A	Escherichia coli strain 90-9269	CP024661,CP024662,CP024663,CP024664,CP024665,CP024666	6	5	5102745	1988	Bangladesh	NA
562.282	E. coli	10	A	Escherichia coli strain ML35	CP025747	1	NA	4918774	NA	NA	NA
941323	E. coli	10	A	Escherichia coli VR50	CP011134,CP011135,CP011136,CP011137,CP011138,CP011139,CP011140,CP011141,CP011142,CP011143	10	9	5196066	NA	NA	Human, Homo sapiens
562.165	E. coli	617	A	Escherichia coli strain 5CRE51	CP021175,CP021176,CP021177	3	2	5256426	2016	Taiwan	Human, Homo sapiens
562.467	E. coli	167	A	Escherichia coli strain EC-129	CP038453,CP038454,CP038455,CP038456,CP038457,CP038458,CP038459	7	6	5319169	2018	Japan	Homosapiens
562.196	E. coli	167	A	Escherichia coli strain AR_0151	CP021691,CP021692,CP021693	3	2	4959341	NA	NA	NA
562.152	E. coli	44	A	Escherichia coli strain Ecol_AZ155	CP019005,CP019002,CP019003,CP019004,CP019001	5	4	5090221	2013	China	Human, Homo sapiens
562.165	E. coli	1288	A	Escherichia coli strain WI1 isolate	LT838196,LT838197,LT838198,LT838199	4	3	5008891	2016	NA	Human, Homo sapiens
562.506	E. coli	10	A	Escherichia coli strain A50	CP042470,CP042471	2	1	4973096	2017	NA	Gallus gallus domesticus ISA15
562.525	E. coli	10	A	Escherichia coli strain LAU-OXA	CP045277,CP045278,CP045279,CP045280,CP045281,CP045282,CP045283,CP045284,CP045285,CP045286	10	9	5119027	2017	NA	Human, Homo sapiens
498388	E. coli	1721	A	Escherichia coli C strain C	CP020543	1	NA	4617024	2016	United States	Human, Homo sapiens
562.34	E. coli	10	A	Escherichia coli strain 2452	CP031833	1	NA	4854459	2017	China	Human, Homo sapiens
562.516	E. coli	10	A	Escherichia coli strain YPE10	CP041448,CP041449,CP041447,CP041446,CP041445,CP041444	6	5	5137627	2019	China	NA
2.04878e+06	E. coli	48	A	Escherichia coli O15:H11 strain 90-9272	CP024239,CP024238	2	1	5181145	1988	Bangladesh	NA
562.462	E. coli	48	A	Escherichia coli strain PigCaeca_1	CP039298,CP039299,CP039300,CP039301,CP039302	5	4	4898477	2015	United Kingdom	Pig, Sus scrofa
562.138	E. coli	48	A	Escherichia coli strain S30	CP010231,CP010232,CP010233,CP010234	4	3	5072853	2014	NA	NA
562.254	E. coli	48	A	Escherichia coli strain SC516	CP025048	1	NA	4792402	2015	China	Chicken, Gallus gallus
562.151	E. coli	48	A	Escherichia coli strain WCHEC1613	CP019213,CP019215,CP019214,CP019216	4	3	5123493	2015	China	NA
562.507	E. coli	48	A	Escherichia coli strain YY76-1	CP040927,CP040928,CP040929	3	2	4815659	2018	China	Cow, Bos taurus
562.54	E. coli	48	A	Escherichia coli strain P276M	CP044293,CP044294	2	1	4642465	2015	NA	Human, Homo sapiens
562.502	E. coli	4542	A	Escherichia coli strain 13C1065T	CP019259,CP019260,CP019261,CP019262,CP019263,CP019264,CP019265,CP019266	8	7	5378331	2013	NA	Chicken, Gallus gallus
562.282	E. coli	399	A	Escherichia coli strain ECONIH5	CP026202,CP026208,CP026203,CP026206,CP026207,CP026204,CP026205,CP026209	8	7	6028201	2015	United States	Human, Homo sapiens
562.483	E. coli	635	A	Escherichia coli strain f974b26a-5e81-11e8-bf7f-3c4a9275d6c8	LR536430	1	NA	4975029	NA	NA	NA
562.395	E. coli	350	E	Escherichia coli strain NCTC9033	LR134081	1	NA	5249174	1900/1952	NA	NA
83334.3	E. coli	717	E	Escherichia coli O157:H7 strain TR01	CP033605	1	NA	5569804	2012	Turkey	Cow, Bos taurus
1.4467e+06	E. coli	182	E	Escherichia coli O169:H41 strain 2014EL-1345-2	CP024223,CP024224,CP024225,CP024226,CP024227	5	4	5222299	2014	United States	NA
2.59207e+06	E. coli	648	F	Escherichia coli O1:H42 strain CLSC36	CP041300,CP041299	2	1	5278774	2005	Canada	Human, Homo sapiens
562.284	E. coli	unknown	F	Escherichia coli strain WB61	CP020025	1	NA	4687045	2013	NA	Rupornis magnirostris
562.205	E. coli	457	F	Escherichia coli strain MRY15-117	AP017617,AP017618,AP017619	3	NA	5295071	2012	Japan	Cow, Bos taurus
562.369	E. coli	6862	F	Escherichia coli strain ECCNB12-2	CP033635,CP033632,CP033633,CP033634,CP033636	5	4	6162737	2016	China	NA
562.152	E. coli	117	G	Escherichia coli strain MDR_56	CP019903,CP019908,CP019904,CP019907,CP019909,CP019910,CP019906,CP019905	8	7	5465306	2015	United States	Human, Homo sapiens
562.291	E. coli	657	G	Escherichia coli strain 2014C-3338	CP027452,CP027453	2	1	4958625	2013	NA	Human, Homo sapiens
562.165	E. coli	131	B2	Escherichia coli strain strain Z247	CP021207,CP021208,CP021209,CP021210	4	3	5400073	2015	China	Human, Homo sapiens
562.284	E. coli	538	B2	Escherichia coli strain FDAARGOS_144	CP014111,CP014110,CP014112,CP014109	4	3	5022152	2014	United States	Human, Homo sapiens
562.192	E. coli	929	B2	Escherichia coli strain 1105	CP023388,CP023389	2	1	5133746	2002	United Kingdom	Dog, Canis lupus familiaris
562.395	E. coli	706	B1	Escherichia coli strain NCTC9085	LR134078	1	NA	4969367	1900/1952	NA	NA
562.335	E. coli	73	B1	Escherichia coli strain SYNB1618	CP031157	1	NA	5456795	2017	United States	NA
562.502	E. coli	127	B2	Escherichia coli strain Combat2C1	CP019243,CP019244	2	1	5273479	2004	NA	Human, Homo sapiens
562.506	E. coli	95	B2	Escherichia coli strain BCE049	CP042250,CP042247,CP042248,CP042249	4	3	5386935	2018	China	Dairy cow
585398	E. coli	452	B2	Escherichia coli ED1a	CU928162	2	1	5329142	NA	NA	NA
562.284	E. coli	28	B2	Escherichia coli strain FHI_NMBU_03	CP019455,CP019456	2	1	4844877	2012	Norway	Human, Homo sapiens
562.192	E. coli	963	D	Escherichia coli strain 746	CP023353,CP023354,CP023355,CP023356	4	3	5319278	2002	United Kingdom	Dog, Canis lupus familiaris
562.46	E. coli	38	D	Escherichia coli strain 28Eco12	CP038505,CP038506	2	1	5435394	2013	NA	Human, Homo sapiens
562.29	E. coli	5030	D	Escherichia coli strain CFSAN018748	CP028192,CP028195,CP028193,CP028194	4	3	5241609	NA	Denmark	NA
562.31	E. coli	69	D	Escherichia coli strain 2017C-4173W12	CP030768,CP030770,CP030769	3	2	5477116	NA	NA	NA
562.482	E. coli	393	D	Escherichia coli strain EC-1639	LR025101,LR025102,LR025103,LR025104,LR025105	5	4	5271079	NA	NA	NA
562.192	E. coli	349	D	Escherichia coli strain 1190	CP023386,CP023387	2	1	4987038	2002	United Kingdom	Dog, Canis lupus familiaris
562.29109	E. coli	655	B1	Escherichia coli strain 2014C-3655	CP027351,CP027350	2	1	5539654	2014	United States	NA
562.395	E. coli	2952	B1	Escherichia coli strain NCTC9064	LR134315	1	NA	4636685	1884/1952	NA	NA
562.163	E. coli	327	B1	Escherichia coli strain 13E0767	CP020107	1	NA	4942246	1998	Germany	NA
562.137	E. coli	20	B1	Escherichia coli strain C3	CP010119,CP010120	2	1	5413266	2014	NA	Cow, Bos taurus
562.516	E. coli	unknown	Unknown	Escherichia coli strain SJ7	CP044315	1	NA	4017085	2015	USA	Human, Homo sapiens
1311757.3	E. coli	23	C	Escherichia coli ACN001	CP007442	1	0	4936576	NA	NA	NA
562.13749	E. coli	1426	C	Escherichia coli strain C8	CP010125,CP010126,CP010127,CP010128	4	3	5096119	2014	NA	Cow, Bos taurus
562.28191	E. coli	90	C	Escherichia coli strain CV839-06	CP025753,CP025751,CP025752	3	2	5104992	2016	China	Pig
562.5744	E. coli	88	C	Escherichia coli 789	CP010315.1,CP010318.1,CP010317.1,CP010316.1	4	3	5273074	NA	NA	NA
562.8526	E. coli	88	C	Escherichia coli strain SEC470	CP013962	1	0	5610558	2010	China	Pig
621.316	S. boydii	unknown	A	Shigella boydii strain 183	CP024694	1	NA	5000495	2007	Brazil	Homo sapiens
621.221	S. boydii	1750	Unknown	Shigella boydii strain ATCC 35964	CP026877,CP026876	2	1	5295594	NA	NA	Human, Homo sapiens
621.222	S. boydii	257	A	Shigella boydii strain ATCC 49812	CP026836,CP026837	2	1	5320147	NA	NA	NA
621.225	S. boydii	1749	A	Shigella boydii strain NCTC 9734	CP026875,CP026874	2	1	5357728	NA	NA	NA
621.216	S. boydii	1273	A	Shigella boydii strain 59-248	CP026766,CP026767	2	1	4887224	NA	NA	NA
CP_011511	S. boydii	145	Unknown	Shigella boydii strain ATCC 9210	CP011511	1	NA	4574246	NA	NA	Human, Homo sapiens
NC_010658	S. boydii	1129	Unknown	Shigella boydii CDC 3083-94	CP001058,CP001059,CP001060,CP001061,CP001062,CP001063	6	5	4874659	NA	NA	NA
621.314	S. boydii	270	B1	Shigella boydii strain 80	CP024693	1	NA	5385859	2007	Brazil	Homo sapiens
622.435	S. dysenteriae (other serotypes)	290	D	Shigella dysenteriae strain ATCC 12039	CP026831,CP026830	2	1	5061835	NA	NA	NA
622.418	S. dysenteriae (other serotypes)	273	A	Shigella dysenteriae strain E670/74	CP027027,CP027028	2	1	5185765	NA	NA	Human, Homo sapiens
622.423	S. dysenteriae (other serotypes)	148	A	Shigella dysenteriae strain 96-3162	CP026823,CP026821,CP026822	3	2	5100169	NA	NA	NA
622.441	S. dysenteriae (other serotypes)	unknown	A	Shigella dysenteriae strain ATCC 9764	CP026872,CP026873	2	1	4878076	NA	United States	NA
622.438	S. dysenteriae (other serotypes)	243	A	Shigella dysenteriae strain ATCC 9752	CP026839,CP026838	2	1	4377003	NA	NA	NA
622.433	S. dysenteriae (other serotypes)	289	B1	Shigella dysenteriae strain CFSAN010956	CP026827,CP026826	2	1	4782971	NA	NA	Human, Homo sapiens
622.428	S. dysenteriae Sd1	146	E	Shigella dysenteriae strain 08-3380	CP026782,CP026783	2	1	4647405	NA	NA	NA
623.108	S. flexneri	1025	A	Shigella flexneri strain SFL1520	CP032513	1	NA	4575536	1984	Bangladesh	Human, Homo sapiens
623.735	S. flexneri	245	A	Shigella flexneri strain 74-1170	CP026793,CP026794	2	1	4984826	NA	NA	NA
NC_008258	S. flexneri	634	Unknown	Shigella flexneri 5 str. 8401	CP000266	1	NA	4574284	NA	China	NA
623.728	S. flexneri	628	A	Shigella flexneri strain 89-141	CP026803,CP026804	2	1	4726552	NA	NA	NA
623.345	S. flexneri	628	A	Shigella flexneri strain 71-2783	CP024470,CP024471,CP024472	3	2	5090907	NA	NA	NA
623.73	S. flexneri (serotype 6)	145	Unknown	Shigella flexneri strain 64-5500	CP026811,CP026812	2	1	4841193	NA	NA	NA
624.186	S. sonnei	5479	Unknown	Shigella sonnei strain AR-0422	CP044191,CP044192,CP044193,CP044194,CP044195,CP044196,CP044197	7	6	5351338	NA	NA	NA
